# Supplementary material for: Robustness of VMAT to setup errors in postmastectomy radiotherapy of left-sided breast cancer: Impact of bolus thickness
Source: PLoS One. 2023 Jan 24;18(1):e0280456. doi: 10.1371/journal.pone.0280456 (PMC9873183; doi:10.1371/journal.pone.0280456)
Supplement: S1 File — (XLSX) [file pone.0280456.s003.xlsx]

## Sheet: Sheet 1
Dosimetry of the targets and OARs for the patients with VMAT-5B and VMAT-10B
PTV
	VMAT-5B							VMAT-10B
patient #	D2% (Gy)	D95% (Gy)	D98% (Gy)	HI	Dmean (Gy)	V110% (%)	V95% (%)	D2% (Gy)	D95% (Gy)	D98% (Gy)	HI	Dmean (Gy)	V110% (%)	V95% (%)
1	53.8757	50.0842	49.3146	0.0876649	51.955	0.0143899	99.7884	53.3976	50.1223	49.2558	0.0796632	51.864	0.0037814	99.7526
2	54.61	50.0827	49.2144	0.103519	52.134	0.793273	99.7969	53.8485	50.0815	49.129	0.0904842	52.038	0.0254493	99.7594
3	54.3485	49.7208	48.9918	0.103261	51.858	0.265337	99.6931	53.9269	50.038	49.2963	0.0889984	51.95	0.0901009	99.7568
4	54.0985	50.024	49.3577	0.0909051	52.064	0.0142307	99.8828	53.5462	50.0015	49.1404	0.084709	51.89	0.00492397	99.877
5	54.1865	49.9632	48.9558	0.0999601	52.204	0.0530944	99.5885	53.6243	50.0013	48.8816	0.0905678	52.156	0.00114488	99.6348
6	53.5998	49.9264	49.0591	0.0874861	51.796	0.000535498	99.6945	53.0253	50.002	49.036	0.0769646	51.699	0	99.6835
7	53.789	49.9543	49.1737	0.0888424	51.879	0.00177219	99.7708	53.471	50.0962	49.2158	0.0818314	51.885	0	99.7917
8	54.9783	49.617	48.2879	0.127053	52.43	1.86965	98.8695	54.6563	49.9987	48.5572	0.115009	52.759	0.392106	99.1113
9	54.5646	49.9407	48.6071	0.113857	52.252	0.392868	99.1131	54.1451	49.996	48.334	0.110242	52.47	0.00955661	98.8346
10	54.5908	50.4218	49.3665	0.098852	52.674	0.530582	99.6814	54.1371	50.3297	49.1223	0.0949152	52.614	0.0378674	99.5534
CTV
	VMAT-5B							VMAT-10B
patient #	D2% (Gy)	D95% (Gy)	D98% (Gy)	HI	Dmean (Gy)	V110% (%)	V95% (%)	D2% (Gy)	D95% (Gy)	D98% (Gy)	HI	Dmean (Gy)	V110% (%)	V95% (%)
1	53.8711	50.8354	50.4617	0.0653763	52.176	0.014886	100	53.4572	51.0453	50.7059	0.0527683	52.121	0.00026087	100
2	54.7461	50.7559	50.2956	0.0851148	52.374	1.13571	99.9984	53.9154	51.064	50.6868	0.061716	52.312	0.0255343	99.9997
3	54.3242	50.0653	49.4397	0.0940019	51.957	0.232747	99.8598	53.9243	50.6983	50.2109	0.0711777	52.145	0.0366786	99.8888
4	54.1379	50.7895	50.3732	0.0717991	52.391	0.00748213	99.9922	53.5872	50.9442	50.6424	0.0563934	52.186	0.00370708	99.9922
5	54.295	51.0936	50.5319	0.0716697	52.525	0.0617112	99.9826	53.6756	51.5211	51.2027	0.0470539	52.523	5.99e-05	99.9867
6	53.6153	50.8099	50.4877	0.060083	52.051	0.000390579	99.9974	53.0252	51.1332	50.9166	0.0405983	51.948	0	99.9974
7	53.808	50.5971	50.1981	0.0693037	52.089	0.000110133	99.9986	53.4368	51.0365	50.749	0.0515382	52.141	0	100
8	54.9966	50.5535	50.1315	0.092151	52.702	1.97884	99.9915	54.6135	51.4895	51.0835	0.0663874	53.09	0.264015	100
9	54.6021	50.8142	50.4691	0.0786035	52.591	0.435575	99.9893	54.1851	51.5903	51.1104	0.0581469	52.843	0.00984254	99.9893
10	54.7021	51.4276	50.8332	0.0730337	52.935	0.788154	99.982	54.1937	51.8115	51.4163	0.0523635	52.993	0.0146053	99.9852
The heart
	VMAT-5B					VMAT-10B
patient #	D1cc (Gy)	Dmean (Gy)	V20Gy (%)	V30Gy (%)	V5Gy (%)	D1cc (Gy)	Dmean (Gy)	V20Gy (%)	V30Gy (%)	V5Gy (%)
1	35.2883	4.37	2.24401	0.634413	25.8474	35.6716	4.615	2.40885	0.695249	28.3939
2	38.5996	3.937	2.55818	0.922019	18.5036	38.5761	4.263	2.69026	0.962567	20.9894
3	30.172	4.079	1.58409	0.176621	23.572	30.7022	4.376	1.69973	0.195627	26.3789
4	40.9591	4.862	4.939	1.86847	22.5564	40.5343	5.13	5.10223	1.90085	25.1316
5	33.0863	4.664	1.90253	0.331787	28.8211	33.0809	4.867	1.98676	0.338685	30.9404
6	41.8797	4.584	3.55385	1.40532	22.4759	41.5334	4.838	3.72145	1.43182	24.5087
7	29.0976	3.273	1.42853	0.194571	11.8292	29.5847	3.628	1.57953	0.22483	15.8543
8	43.1387	4.742	4.63761	2.21059	21.5875	42.9469	5.023	4.81572	2.27357	23.5427
9	47.7251	5.101	5.6078	2.73803	23.4327	47.3077	5.322	5.72472	2.78181	25.0228
10	40.3484	4.653	3.55061	1.26431	21.5115	40.1768	5.048	3.76141	1.31863	25.1053
The left lung
	VMAT-5B					VMAT-10B
patient #	Dmean (Gy)	V20Gy (%)	V30Gy (%)	V40Gy (%)	V5Gy (%)	Dmean (Gy)	V20Gy (%)	V30Gy (%)	V40Gy (%)	V5Gy (%)
1	12.463	24.6853	15.6844	7.67576	51.1738	12.704	25.1236	15.9568	7.6365	52.9926
2	13.67	25.3579	17.7505	11.0094	53.2168	13.948	25.9255	17.9795	10.9674	55.3928
3	12.915	23.7932	16.438	10.29	51.487	13.148	24.1895	16.6603	10.3869	53.1126
4	12.306	23.2111	15.2259	8.00141	51.1212	12.522	23.6351	15.457	7.98536	52.9921
5	12.846	23.5406	14.5186	7.88464	53.7351	13.081	24.213	14.7066	7.81822	55.3719
6	12.561	22.7907	13.9545	7.57589	52.7629	12.827	23.461	14.2255	7.61327	54.5137
7	11.282	20.651	13.8248	7.65932	44.6187	11.546	21.0981	14.0621	7.68498	46.6068
8	13.48	25.0647	16.0639	9.65946	55.808	13.888	25.9874	16.4765	9.93115	58.4478
9	10.743	17.9397	12.4549	7.39715	45.0765	11.023	18.3709	12.7449	7.56963	46.642
10	12.997	24.1203	16.148	9.50419	52.6231	13.317	24.6862	16.3757	9.5077	55.6533
The right lung								The right breast
	VMAT-5B			VMAT-10B				VMAT-5B			VMAT-10B
patient #	Dmean (Gy)	V20Gy (%)	V5Gy (%)	Dmean (Gy)	V20Gy (%)	V5Gy (%)	patient #	D1cc (Gy)	Dmean (Gy)	V5Gy (%)	D1cc (Gy)	Dmean (Gy)	V5Gy (%)
1	3.2	5.18e-05	15.8364	3.252	3.12e-05	16.282	1	13.7532	3.196	16.7778	13.4372	3.185	16.4345
2	3.643	0.1081	19.6681	3.732	0.122438	20.5451	2	14.7869	3.361	14.6376	14.3929	3.37	14.6534
3	3.448	0.351295	18.8194	3.496	0.35494	19.1366	3	10.9517	4.456	33.077	10.7228	4.445	32.3073
4	4.465	1.36439	29.3775	4.493	1.27627	29.8083	4	16.3766	4.551	21.3734	15.9783	4.517	21.251
5	4.199	0.0308514	30.108	4.21	0.0257098	30.3157	5	12.1004	3.842	14.0461	11.8925	3.79	13.5704
6	4.179	0.327585	23.7292	4.266	0.324528	24.9887	6	16.6283	3.753	20.2741	16.0486	3.709	19.9522
7	3.158	0.360808	15.1676	3.263	0.381006	15.8664	7	12.9527	3.459	15.9286	12.8359	3.499	16.1424
8	3.9	0.182921	21.0111	4.01	0.198883	22.285	8	14.3164	3.81	20.0998	14.0409	3.811	19.9743
9	3.483	0	18.669	3.537	0	19.3688	9	11.6241	3.973	19.279	11.2345	3.933	18.7895
10	4.714	0.319848	33.0388	4.763	0.288737	33.6194	10	19.3739	4.381	25.8706	18.8257	4.336	25.293
