# Supplementary material for: Robustness of VMAT to setup errors in postmastectomy radiotherapy of left-sided breast cancer: Impact of bolus thickness
Source: PLoS One. 2023 Jan 24;18(1):e0280456. doi: 10.1371/journal.pone.0280456 (PMC9873183; doi:10.1371/journal.pone.0280456)
Supplement: S2 File — (XLSX) [file pone.0280456.s004.xlsx]

## Sheet: CTV
Dosimetry of the CTV for the patients with perturbed VMAT-5B and VMAT-10B
VMAT-5B
	Anterior				Posterior				Left				Right				Superior				Inferior
patient #	D2% (Gy)	D95% (Gy)	D98% (Gy)	V110% (%)	D2% (Gy)	D95% (Gy)	D98% (Gy)	V110% (%)	D2% (Gy)	D95% (Gy)	D98% (Gy)	V110% (%)	D2% (Gy)	D95% (Gy)	D98% (Gy)	V110% (%)	D2% (Gy)	D95% (Gy)	D98% (Gy)	V110% (%)	D2% (Gy)	D95% (Gy)	D98% (Gy)	V110% (%)
1	54.464	51.374	51.0696	0.285744	53.3032	50.0128	49.3474	0.000530879	54.4019	51.1559	50.863	0.124796	53.6042	50.2062	49.515	0.0049565	53.9879	50.975	50.5748	0.0728377	53.8196	50.6218	50.2582	0.0117918
2	55.7133	51.3523	50.9821	5.32822	53.7967	49.8581	49.1135	0.0191851	55.24	51.06	50.72	3.63	54.4615	50.1347	49.3247	0.671549	54.8351	50.8772	50.3719	1.3938	54.6464	50.6035	50.1896	0.899038
3	54.9872	50.722	50.1709	1.92506	53.6484	48.7061	47.6699	0.0143935	55.381	50.5418	50.0282	4.18668	53.6165	49.0884	48.047	0.0105199	54.5351	50.1016	49.4707	0.525864	54.1398	49.9161	49.2225	0.127423
4	54.7541	51.203	50.8184	0.846913	53.7393	50.2951	49.8346	0.0904568	54.7318	51.0514	50.6526	0.714798	53.7385	50.3667	49.9034	0.0348126	55.1594	51.8545	51.3879	3.29037	54.181	50.6144	50.2346	0.0880095
5	54.5466	51.5061	51.0217	0.372029	53.9734	50.5199	49.9186	0.0419886	54.6793	51.2703	50.7237	0.53915	54.0495	50.7235	50.1495	0.00874521	54.2369	51.2215	50.6759	0.0669401	54.4337	50.8489	50.332	0.411684
6	54.3202	51.2305	50.9521	0.36804	53.1253	50.2276	49.7829	0	54.2104	51.1095	50.8358	0.0972862	53.157	50.3452	49.9407	0	53.7499	50.9336	50.5831	0.00312275	53.5306	50.6078	50.285	0.000119437
7	54.3646	51.0755	50.6462	0.124184	53.3464	49.9078	49.3058	0.00384292	54.4162	50.8935	50.504	0.195562	53.4319	50.1347	49.6405	0	53.8615	50.6963	50.288	0.00177739	53.7952	50.4627	50.0337	0.000492847
8	55.7593	50.9896	50.5964	9.1529	54.2806	49.8606	49.0676	0.13552	55.656	50.8123	50.4174	8.12026	54.5888	50.1474	49.5515	0.483731	55.1523	50.6816	50.2681	2.87828	54.8578	50.4297	49.9639	1.25686
9	55.1061	51.3046	50.9618	2.81155	53.9991	49.9943	49.0788	0.00491346	55.1333	51.1633	50.836	3.11556	54.262	50.2127	49.4535	0.0536861	54.6378	50.7457	50.3824	0.610493	54.6421	50.8433	50.4843	0.480579
10	55.4391	51.9772	51.4761	4.76216	53.9836	50.4137	49.5998	0.0172399	55.0961	51.8786	51.3901	2.6654	54.3946	50.6946	49.8639	0.313147	54.841	51.5317	50.9535	1.26633	54.5989	51.2443	50.5881	0.535335
VMAT-10B
	Anterior				Posterior				Left				Right				Superior				Inferior
patient #	D2% (Gy)	D95% (Gy)	D98% (Gy)	V110% (%)	D2% (Gy)	D95% (Gy)	D98% (Gy)	V110% (%)	D2% (Gy)	D95% (Gy)	D98% (Gy)	V110% (%)	D2% (Gy)	D95% (Gy)	D98% (Gy)	V110% (%)	D2% (Gy)	D95% (Gy)	D98% (Gy)	V110% (%)	D2% (Gy)	D95% (Gy)	D98% (Gy)	V110% (%)
1	53.5006	51.0136	50.725	0.00570108	52.653	49.4822	48.8457	0	53.2683	50.9309	50.6087	0	52.9507	49.617	48.9787	0	53.186	50.6011	50.2543	0.00402401	52.919	50.2359	49.793	0
2	54.0476	50.9245	50.6026	0.136798	52.736	49.2745	48.6216	0	53.7264	50.7866	50.4107	0.0078805	53.0864	49.5171	48.8928	0	53.3266	50.3946	49.9545	0.0173896	53.1944	50.2004	49.7618	0.00114696
3	53.8879	50.57	50.1349	0.0346753	52.8233	48.5062	47.5749	0.000318	54.2835	50.3957	49.9461	0.33809	52.7933	48.8638	47.9266	0	53.4432	50.0006	49.5019	0.0414646	53.2163	49.6713	49.1053	0.0235684
4	53.518	50.7744	50.4444	0.0813922	52.8868	49.7946	49.4112	0.0871104	53.5868	50.6888	50.2805	0	52.8843	49.8041	49.4234	0.030224	53.243	50.4417	50.0755	0.0774432	53.1419	50.2175	49.8165	0.0569469
5	53.4318	51.2082	50.8913	0	53.0737	50.1851	49.7498	0	53.4613	51.0801	50.6359	0	53.1857	50.3086	49.9596	0	53.3687	50.8375	50.5038	0.00946909	53.3596	50.6303	50.1895	0
6	52.9557	50.8041	50.5479	0	52.2379	49.6871	49.2896	0	52.8877	50.7786	50.4787	0	52.3004	49.7264	49.4271	0	52.705	50.4194	50.1549	0	52.464	50.1217	49.775	0
7	53.4476	50.8346	50.4331	0.000538121	52.7202	49.5106	48.9148	0.000601415	53.4612	50.6601	50.243	0.00112121	52.7595	49.7446	49.3213	0	52.9573	50.4849	50.1393	0	53.0869	50.1203	49.6688	0
8	54.3816	50.9476	50.5728	0.22644	53.6453	49.5333	48.5404	0.0307485	54.3192	50.7573	50.3823	0.505154	53.7185	49.856	49.252	0.000842145	54.0839	50.54	50.1285	0.0471251	53.7412	50.2564	49.8015	0.00978164
9	53.9847	51.1379	50.8207	0.00646741	53.1796	49.5751	48.6595	1.72e-05	54.1398	50.9964	50.6797	0.0550064	53.2986	49.8383	49.009	0	53.5976	50.5924	50.2302	0.00215179	53.6009	50.6163	50.2002	0.00386575
10	54.1754	51.5808	51.2475	0.0157547	53.595	49.9219	49.1922	0	53.9404	51.479	51.0723	0.00541653	53.6626	50.2781	49.6472	0	54.0404	51.0694	50.6902	0.0633259	53.6654	50.8238	50.341	0.0118237

## Sheet: the heart
Dosimetry of the heart for the patients with perturbed VMAT-5B and VMAT-10B
VMAT-5B
	Anterior			Posterior			Left			Right			Superior			Inferior
patient#	Dmean (Gy)	V20Gy (%)	V30Gy (%)	Dmean (Gy)	V20Gy (%)	V30Gy (%)	Dmean (Gy)	V20Gy (%)	V30Gy (%)	Dmean (Gy)	V20Gy (%)	V30Gy (%)	Dmean (Gy)	V20Gy (%)	V30Gy (%)	Dmean (Gy)	V20Gy (%)	V30Gy (%)
1	3.819	1.412	0.284487	5.023	3.35912	1.19009	4.251	1.66338	0.428767	4.514	2.91372	0.885417	4.395	2.23495	0.583092	4.37	2.29348	0.67938
2	3.207	1.20389	0.24383	4.937	4.76609	2.26216	3.78	1.96	0.56	4.143	3.28992	1.37708	3.826	2.28119	0.753645	4.083	2.87827	1.11307
3	3.5	0.509183	0.0200507	4.877	3.58797	1.04526	3.995	1.24067	0.0550972	4.24	2.17011	0.484746	4.118	1.57115	0.190996	4.08	1.65944	0.211107
4	3.985	2.7089	0.775867	5.968	7.82606	3.79949	4.636	4.14902	1.2789	5.145	5.85264	2.57301	4.866	4.97017	1.81989	4.979	5.14671	2.07268
5	4.09	1.0421	0.0848405	5.369	3.45407	0.807614	4.644	1.55446	0.20456	4.715	2.32572	0.522988	4.497	1.59936	0.272011	4.869	2.26851	0.415672
6	3.956	2.45739	0.724006	5.328	4.92492	2.36173	4.395	2.8371	0.996356	4.813	4.33922	1.89627	4.49	3.42135	1.27322	4.716	3.73984	1.58395
7	2.852	0.683137	0.00340031	3.835	2.50015	0.731553	3.046	0.844181	0.0414461	3.577	2.17293	0.491843	3.178	1.11272	0.0801088	3.432	1.85314	0.385336
8	3.796	2.81892	1.02622	5.974	7.57166	3.97858	4.581	4.03523	1.66973	4.951	5.392	2.83319	4.739	4.7876	2.30648	4.762	4.48408	2.12372
9	3.971	2.90056	1.14618	6.5	8.94622	5.03217	4.83	4.78218	2.02371	5.446	6.5854	3.59115	5.01	5.41863	2.56842	5.232	5.82833	2.9251
10	3.717	1.56552	0.343313	5.96	6.96463	3.3963	4.532	3.20178	0.920942	4.845	4.14027	1.69821	4.614	3.56771	1.27196	4.742	3.69851	1.31554
VMAT-10B
	Anterior			Posterior			Left			Right			Superior			Inferior
patient#	Dmean (Gy)	V20Gy (%)	V30Gy (%)	Dmean (Gy)	V20Gy (%)	V30Gy (%)	Dmean (Gy)	V20Gy (%)	V30Gy (%)	Dmean (Gy)	V20Gy (%)	V30Gy (%)	Dmean (Gy)	V20Gy (%)	V30Gy (%)	Dmean (Gy)	V20Gy (%)	V30Gy (%)
1	3.907	1.4345	0.283102	5.082	3.37513	1.18466	4.327	1.68606	0.427297	4.589	2.94791	0.883689	4.471	2.25356	0.581886	4.446	2.32431	0.677172
2	3.316	1.18601	0.208853	4.986	4.66718	2.1668	3.873	1.89863	0.511029	4.221	3.24631	1.30281	3.912	2.22673	0.699309	4.165	2.82988	1.04762
3	3.586	0.478261	0.0179966	4.919	3.49557	0.969915	4.066	1.17631	0.0416664	4.303	2.11785	0.466737	4.184	1.50642	0.171926	4.148	1.60816	0.201668
4	4.092	2.6795	0.717509	6.012	7.74036	3.64058	4.721	4.07314	1.18439	5.219	5.80427	2.47128	4.862	4.74912	1.59299	5.059	5.09303	1.97698
5	4.161	1.01973	0.0696027	5.401	3.36431	0.757415	4.698	1.49719	0.182984	4.768	2.28393	0.477948	4.555	1.55957	0.243798	4.918	2.20859	0.378486
6	4.054	2.44131	0.670556	5.384	4.91093	2.27841	4.478	2.82037	0.933144	4.887	4.33329	1.81955	4.572	3.40746	1.20211	4.792	3.72843	1.51313
7	2.982	0.683988	0.00146931	3.935	2.51058	0.703818	3.168	0.845811	0.0336202	3.686	2.18542	0.466756	3.297	1.11483	0.0664128	3.546	1.86276	0.364497
8	3.907	2.80112	0.96291	6.015	7.49131	3.85402	4.666	3.97367	1.59994	5.028	5.36726	2.7528	4.821	4.73677	2.23181	4.844	4.45023	2.0471
9	4.058	2.8691	1.10384	6.514	8.81931	4.91279	4.889	4.69127	1.93529	5.495	6.5275	3.52413	5.064	5.33571	2.48592	5.286	5.76345	2.85055
10	3.846	1.5416	0.304751	6.013	6.8537	3.24006	4.63	3.11482	0.842466	4.939	4.09161	1.60624	4.714	3.5009	1.19276	4.837	3.63361	1.22458

## Sheet: left lung
Dosimetry of the left lung for the patients with perturbed VMAT-5B and VMAT-10B
VMAT-5B
	Anterior				Posterior				Left				Right				Superior				Inferior
patient #	Dmean (Gy)	V20Gy (%)	V30Gy (%)	V40Gy (%)	Dmean (Gy)	V20Gy (%)	V30Gy (%)	V40Gy (%)	Dmean (Gy)	V20Gy (%)	V30Gy (%)	V40Gy (%)	Dmean (Gy)	V20Gy (%)	V30Gy (%)	V40Gy (%)	Dmean (Gy)	V20Gy (%)	V30Gy (%)	V40Gy (%)	Dmean (Gy)	V20Gy (%)	V30Gy (%)	V40Gy (%)
1	11.186	21.575	12.5876	4.99554	13.76	27.7036	18.8347	10.5915	11.604	22.7275	13.6387	5.96366	13.382	26.722	17.814	9.56968	11.782	22.891	14.1286	6.5032	13.214	26.5802	17.4468	9.09757
2	12.302	22.1809	14.4298	7.78226	15.005	28.3254	20.9233	14.2265	12.63	23.16	15.55	8.96	14.78	27.7192	20.0634	13.2288	13.011	23.7321	16.2666	9.73024	14.376	27.0441	19.3629	12.4627
3	11.823	21.3072	13.8081	7.81509	14.003	26.2505	19.0479	12.8857	11.625	20.8988	13.7553	7.93662	14.235	26.8017	19.2327	12.7918	12.23	22.1834	14.9191	8.94713	13.643	25.4965	18.0551	11.7797
4	11.134	20.3878	12.2697	5.37438	13.484	25.9024	18.1249	10.7858	11.199	20.5014	12.7754	6.02779	13.471	26.0264	17.8221	10.1829	11.699	21.4387	13.6685	6.95257	13.157	25.3359	17.2378	9.73258
5	11.789	20.8674	11.8451	5.47038	13.92	26.0786	17.1639	10.443	11.959	21.5567	12.7403	6.37361	13.858	25.7565	16.5631	9.6834	11.983	21.4308	12.4965	6.2431	13.786	25.7183	16.7036	9.84768
6	11.443	20.0156	11.1749	5.03233	13.684	25.4614	16.7496	10.2231	11.663	20.6181	11.9553	5.92667	13.542	25.0762	16.1474	9.48673	11.674	20.4892	11.9292	5.8965	13.502	25.1144	16.1692	9.47331
7	10.355	18.4637	11.545	5.57598	12.203	22.7072	16.0431	9.82882	10.406	18.6794	11.9147	6.03038	12.21	22.6828	15.8257	9.4551	10.665	19.1304	12.4055	6.44378	11.939	22.1875	15.3051	9.03006
8	12.105	21.6995	12.6769	6.52646	14.842	28.2398	19.408	12.925	12.409	22.8127	13.8557	7.63324	14.64	27.4925	18.5279	12.0081	12.681	22.9982	14.2067	8.07637	14.326	27.1788	18.0492	11.4364
9	9.601	15.2003	9.76524	4.96801	11.89	20.6106	15.1287	9.94171	9.757	15.9298	10.5332	5.68052	11.826	20.1704	14.598	9.37095	10.122	16.578	11.1871	6.26832	11.414	19.4144	13.8378	8.67228
10	11.666	21.0364	12.9434	6.48366	14.309	27.005	19.2194	12.5763	11.95	21.7189	13.923	7.63254	14.119	26.6672	18.5605	11.64	12.209	22.1062	14.3628	8.05751	13.849	26.1938	18.0873	11.1839
VMAT-10B
	Anterior				Posterior				Left				Right				Superior				Inferior
patient #	Dmean (Gy)	V20Gy (%)	V30Gy (%)	V40Gy (%)	Dmean (Gy)	V20Gy (%)	V30Gy (%)	V40Gy (%)	Dmean (Gy)	V20Gy (%)	V30Gy (%)	V40Gy (%)	Dmean (Gy)	V20Gy (%)	V30Gy (%)	V40Gy (%)	Dmean (Gy)	V20Gy (%)	V30Gy (%)	V40Gy (%)	Dmean (Gy)	V20Gy (%)	V30Gy (%)	V40Gy (%)
1	11.196	21.5991	12.4251	4.56606	13.71	27.7115	18.6979	10.1526	11.602	22.7397	13.4723	5.52066	13.344	26.7372	17.688	9.13841	11.775	22.9157	13.9882	6.06922	13.183	26.5894	17.2968	8.64863
2	12.244	22.1361	14.1563	7.20513	14.873	28.2951	20.7051	13.6807	12.561	23.0815	15.2881	8.37083	14.656	27.6834	19.8409	12.6688	12.926	23.6964	16.0209	9.15451	14.268	27.0059	19.1191	11.8852
3	11.789	21.244	13.6428	7.51042	13.926	26.1902	18.9051	12.5866	11.598	20.8468	13.6032	7.63577	14.149	26.7267	19.0721	12.4771	12.183	22.12	14.762	8.64444	13.578	25.4331	17.9041	11.4716
4	11.137	20.385	12.1242	5.01263	13.434	25.8998	18.0082	10.4172	11.197	20.5031	12.6406	5.65679	13.424	26.0162	17.6896	9.81244	11.483	21.1163	13.1709	6.10854	13.122	25.3325	17.1091	9.35435
5	11.75	20.8055	11.5937	5.02578	13.827	26.0368	16.9469	9.97523	11.915	21.498	12.4955	5.92073	13.767	25.706	16.3405	9.21217	11.934	21.3948	12.2608	5.78425	13.703	25.6583	16.4727	9.38015
6	11.424	19.9787	11.0064	4.66204	13.612	25.428	16.5985	9.84873	11.637	20.5787	11.7846	5.55074	13.475	25.0403	15.9976	9.11293	11.643	20.4702	11.7746	5.51337	13.441	25.0677	16.0061	9.08962
7	10.359	18.477	11.4138	5.21643	12.167	22.719	15.9385	9.48549	10.408	18.6916	11.7844	5.67127	12.173	22.6901	15.716	9.10621	10.66	19.1496	12.287	6.09056	11.912	22.1941	15.1893	8.67858
8	12.117	21.6606	12.5045	6.21662	14.786	28.2177	19.2489	12.5896	12.413	22.7743	13.6793	7.30852	14.589	27.4642	18.3696	11.676	12.67	22.9763	14.0418	7.75056	14.293	27.1443	17.8811	11.1006
9	9.622	15.2118	9.70474	4.77918	11.872	20.6157	15.0815	9.76168	9.778	15.9427	10.4793	5.49287	11.803	20.17	14.5435	9.18235	10.13	16.59	11.1342	6.06949	11.408	19.4215	13.7848	8.49217
10	11.65	20.972	12.6706	6.00482	14.221	26.9689	18.9878	12.0761	11.925	21.6617	13.6552	7.14367	14.037	26.6181	18.3165	11.1292	12.172	22.0551	14.1061	7.57681	13.781	26.1488	17.8381	10.6688
