# Supplementary material for: Robustness of VMAT to setup errors in postmastectomy radiotherapy of left-sided breast cancer: Impact of bolus thickness
Source: PLoS One. 2023 Jan 24;18(1):e0280456. doi: 10.1371/journal.pone.0280456 (PMC9873183; doi:10.1371/journal.pone.0280456)
Supplement: S1 Table — (XLSX) [file pone.0280456.s005.xlsx]

## Sheet: Sheet1
The monitor units of the VMAT plans for the patients
Patient #	1	2	3	4	5	6	7	8	9	10
Arc1	104	138	92	115	125	120	155	122	131	149
Arc2	190	182	204	202	205	199	274	216	224	208
Arc3	162	214	191	168	205	185	235	201	213	207
Arc4	94	101	80	97	90	103	157	121	120	116
Arc5	200	200	226	246	246	192	233	274	202	250
Arc6	214	224	215	218	225	274	239	299	215	243
Total	965	1061	1011	1050	1101	1079	1300	1241	1114	1183
Mean	1110.5
SD	103.533
